# Supplementary material for: Transcriptome Analysis of Newt Lens Regeneration Reveals Distinct Gradients in Gene Expression Patterns
Source: PLoS One. 2013 Apr 16;8(4):e61445. doi: 10.1371/journal.pone.0061445 (PMC3628982; doi:10.1371/journal.pone.0061445)
Supplement: Table S1 — GO terms that are over-represented in dorsal iris 4 and 8 dpl versus ventral iris 4 and 8 dpl. (XLSX) [file pone.0061445.s001.xlsx]

## Sheet: Sheet1
GO terms that are over-represented in dorsal iris 4 and 8 dpl versus ventral iris 4 and 8 dpl
Category	GO-ID	Term	FDR	P-Value
CC	GO:0005623	cell	8.80927e-48	2.95762e-51
	GO:0044464	cell part	8.80927e-48	2.95762e-51
	GO:0005622	intracellular	3.55257e-32	1.78911e-35
	GO:0044424	intracellular part	1.06923e-30	7.17962e-34
	GO:0043226	organelle	1.40205e-24	1.59023e-27
	GO:0043229	intracellular organelle	1.40205e-24	1.64753e-27
	GO:0043227	membrane-bounded organelle	2.42156e-21	4.87807e-24
	GO:0043231	intracellular membrane-bounded organelle	2.42156e-21	4.87807e-24
	GO:0044446	intracellular organelle part	2.98937e-16	7.52737e-19
	GO:0044422	organelle part	5.36811e-16	1.44183e-18
	GO:0005737	cytoplasm	1.28548e-15	3.6685e-18
	GO:0005634	nucleus	3.51453e-15	1.06197e-17
	GO:0032991	macromolecular complex	2.94474e-10	9.88665e-13
	GO:0043228	non-membrane-bounded organelle	1.72548e-08	6.95173e-11
	GO:0043232	intracellular non-membrane-bounded organelle	1.72548e-08	6.95173e-11
	GO:0044428	nuclear part	3.42525e-08	1.43749e-10
	GO:0031974	membrane-enclosed lumen	9.71775e-08	5.05708e-10
	GO:0043233	organelle lumen	1.00054e-07	5.37476e-10
	GO:0070013	intracellular organelle lumen	1.37923e-07	7.87208e-10
	GO:0043234	protein complex	3.17082e-07	1.86299e-09
	GO:0044444	cytoplasmic part	9.57167e-07	6.10582e-09
	GO:0031981	nuclear lumen	6.94499e-06	4.66342e-08
	GO:0016020	membrane	0.000198933	1.73653e-06
	GO:0005856	cytoskeleton	0.000510183	5.48124e-06
	GO:0015630	microtubule cytoskeleton	0.00206038	2.79065e-05
	GO:0005654	nucleoplasm	0.00206038	2.8016e-05
	GO:0044429	mitochondrial part	0.005467	8.25969e-05
	GO:0044430	cytoskeletal part	0.00591768	9.03993e-05
	GO:0044425	membrane part	0.00601677	9.29231e-05
	GO:0005739	mitochondrion	0.0114621	0.000188566
	GO:0031967	organelle envelope	0.0117548	0.000197327
	GO:0031975	envelope	0.0117548	0.000197327
	GO:0000775	chromosome, centromeric region	0.0148742	0.000269669
	GO:0005730	nucleolus	0.0341131	0.000685014
	GO:0031090	organelle membrane	0.0425217	0.000870849
MF	GO:0005515	protein binding	3.47938e-24	5.25674e-27
	GO:0000166	nucleotide binding	1.03253e-09	3.81329e-12
	GO:0017076	purine nucleotide binding	5.68167e-08	2.6981e-10
	GO:0032553	ribonucleotide binding	8.38914e-07	5.21065e-09
	GO:0032555	purine ribonucleotide binding	8.38914e-07	5.21065e-09
	GO:0030554	adenyl nucleotide binding	1.38989e-05	9.79949e-08
	GO:0001882	nucleoside binding	1.73152e-05	1.24988e-07
	GO:0001883	purine nucleoside binding	2.37998e-05	1.75792e-07
	GO:0043169	cation binding	3.19346e-05	2.46599e-07
	GO:0046872	metal ion binding	4.22993e-05	3.33736e-07
	GO:0043167	ion binding	4.60756e-05	3.71266e-07
	GO:0032559	adenyl ribonucleotide binding	0.000175371	1.47197e-06
	GO:0005524	ATP binding	0.000223068	2.0221e-06
	GO:0017111	nucleoside-triphosphatase activity	0.000899197	1.05664e-05
	GO:0016817	hydrolase activity, acting on acid anhydrides	0.00116163	1.46252e-05
	GO:0016818	hydrolase activity, acting on acid anhydrides, in phosphorus-containing anhydrides	0.00116163	1.46252e-05
	GO:0016462	pyrophosphatase activity	0.00116163	1.46252e-05
	GO:0032561	guanyl ribonucleotide binding	0.012961	0.000226279
	GO:0019001	guanyl nucleotide binding	0.012961	0.000226279
	GO:0005525	GTP binding	0.0280979	0.000547147
	GO:0046914	transition metal ion binding	0.0311935	0.000612665
	GO:0005488	binding	0.0313602	0.000621202
BP	GO:0065007	biological regulation	4.12492e-10	1.45414e-12
	GO:0007049	cell cycle	5.68167e-08	2.52079e-10
	GO:0050789	regulation of biological process	5.68167e-08	2.72067e-10
	GO:0010467	gene expression	5.68167e-08	2.76596e-10
	GO:0050794	regulation of cellular process	5.70623e-08	2.87371e-10
	GO:0000278	mitotic cell cycle	2.53412e-05	1.91431e-07
	GO:0016070	RNA metabolic process	9.11843e-05	7.50047e-07
	GO:0031323	regulation of cellular metabolic process	0.000225795	2.08473e-06
	GO:0022402	cell cycle process	0.000231697	2.17812e-06
	GO:0010556	regulation of macromolecule biosynthetic process	0.000321606	3.1313e-06
	GO:0051234	establishment of localization	0.000360589	3.60775e-06
	GO:0006810	transport	0.000360589	3.6491e-06
	GO:0019222	regulation of metabolic process	0.000360589	3.69245e-06
	GO:0009889	regulation of biosynthetic process	0.000473936	4.93269e-06
	GO:0080090	regulation of primary metabolic process	0.00048493	5.12852e-06
	GO:0031326	regulation of cellular biosynthetic process	0.000612076	6.67869e-06
	GO:0043933	macromolecular complex subunit organization	0.000615185	6.81588e-06
	GO:0022403	cell cycle phase	0.000804793	9.18683e-06
	GO:0006396	RNA processing	0.000804793	9.18683e-06
	GO:0019538	protein metabolic process	0.000872848	1.01102e-05
	GO:0051179	localization	0.00126634	1.61561e-05
	GO:0060255	regulation of macromolecule metabolic process	0.0015122	1.95466e-05
	GO:0050896	response to stimulus	0.00201295	2.63572e-05
	GO:0044085	cellular component biogenesis	0.00206038	2.79133e-05
	GO:0065003	macromolecular complex assembly	0.00214329	2.9503e-05
	GO:0044267	cellular protein metabolic process	0.00239598	3.33837e-05
	GO:0000087	M phase of mitotic cell cycle	0.00279205	3.93708e-05
	GO:0010468	regulation of gene expression	0.00330464	4.71537e-05
	GO:0006350	transcription	0.00336502	4.85801e-05
	GO:0009987	cellular process	0.00389099	5.68266e-05
	GO:0051301	cell division	0.00411611	6.08054e-05
	GO:0045449	regulation of transcription	0.00518606	7.74818e-05
	GO:0051171	regulation of nitrogen compound metabolic process	0.00604708	9.44064e-05
	GO:0000279	M phase	0.00642844	0.000101439
	GO:0019219	regulation of nucleobase, nucleoside, nucleotide and nucleic acid metabolic process	0.00773445	0.000123346
	GO:0048285	organelle fission	0.00889193	0.000143298
	GO:0051641	cellular localization	0.00960888	0.000156465
	GO:0007067	mitosis	0.0128153	0.000219433
	GO:0000280	nuclear division	0.0128153	0.000219433
	GO:0006950	response to stress	0.0133643	0.000235563
	GO:0023052	signaling	0.0138877	0.000247121
	GO:0034621	cellular macromolecular complex subunit organization	0.0144482	0.00025952
	GO:0051649	establishment of localization in cell	0.0194256	0.000355445
	GO:0065008	regulation of biological quality	0.0206639	0.000381573
	GO:0022607	cellular component assembly	0.0211679	0.000394432
	GO:0034622	cellular macromolecular complex assembly	0.0263699	0.00049579
	GO:0015031	protein transport	0.0275813	0.000523198
	GO:0033036	macromolecule localization	0.0275956	0.000528101
	GO:0016071	mRNA metabolic process	0.0279811	0.000540175
	GO:0045184	establishment of protein localization	0.0341131	0.000687186
	GO:0006955	immune response	0.0418259	0.000849578
CC: Cellular Component
MF: Molecular Function
BP: Biological Process
