# Supplementary material for: Transcriptome Analysis of Newt Lens Regeneration Reveals Distinct Gradients in Gene Expression Patterns
Source: PLoS One. 2013 Apr 16;8(4):e61445. doi: 10.1371/journal.pone.0061445 (PMC3628982; doi:10.1371/journal.pone.0061445)
Supplement: Table S3 — GO terms that are over-represented in transcripts commonly up-regulated (>2 fold) in dorsal and ventral iris at 4 dpl compared to 8 dpl versus whole reference transcriptome. (XLSX) [file pone.0061445.s003.xlsx]

## Sheet: FIsher exact test - Common D4-D
GO terms that are over-represented in transcripts commonly up-regulated (>2 fold) in dorsal and ventral iris at day 4 compare to day 8 versus whole
Category	GO-ID	Term	FDR	P-Value
Biological Function	GO:0034061	DNA polymerase activity	0.0149066	2.49651e-06
	GO:0016779	nucleotidyltransferase activity	0.0165441	5.54147e-06

## Sheet: Sheet1
GO terms that are over-represented in transcripts commonly up-regulated (>2 fold) in dorsal and ventral iris at 4 dpl compared to 8 dpl versus whole reference transcriptome
Category	GO-ID	Term	FDR	P-Value
BF	GO:0034061	DNA polymerase activity	0.0149066	2.49651e-06
	GO:0016779	nucleotidyltransferase activity	0.0165441	5.54147e-06
BF: Biological Function
