# Supplementary material for: Transcriptome Analysis of Newt Lens Regeneration Reveals Distinct Gradients in Gene Expression Patterns
Source: PLoS One. 2013 Apr 16;8(4):e61445. doi: 10.1371/journal.pone.0061445 (PMC3628982; doi:10.1371/journal.pone.0061445)
Supplement: Table S4 — GO terms that are over-represented in transcripts that are commonly up-regulated (>2 fold) in dorsal and ventral iris 8 dpl compared to 4 dpl versus whole reference transcriptome. (XLSX) [file pone.0061445.s004.xlsx]

## Sheet: Sheet1
GO terms that are over-represented in transcripts that are commonly up-regulated (>2fold) in dorsal and ventral iris 8 dpl compared to 4 dpl versus whole reference transcriptome
Category	GO-ID	Term	FDR	P-Value
CC	GO:0005578	proteinaceous extracellular matrix	2.98744e-16	3.02006e-20
	GO:0031012	extracellular matrix	1.48908e-15	3.01068e-19
	GO:0005576	extracellular region	1.61873e-10	4.90921e-14
	GO:0044421	extracellular region part	4.11503e-10	1.66398e-13
	GO:0044420	extracellular matrix part	0.00119272	2.41149e-06
	GO:0005604	basement membrane	0.00153768	4.13015e-06
	GO:0005577	fibrinogen complex	0.00224527	7.26332e-06
	GO:0044425	membrane part	0.0167599	9.65745e-05
MF	GO:0005201	extracellular matrix structural constituent	1.85897e-07	1.31549e-10
	GO:0008201	heparin binding	0.000444169	6.73528e-07
	GO:0004222	metalloendopeptidase activity	0.00084615	1.45416e-06
	GO:0005539	glycosaminoglycan binding	0.000940314	1.71105e-06
	GO:0030247	polysaccharide binding	0.00123166	2.73924e-06
	GO:0001871	pattern binding	0.00123166	2.73924e-06
	GO:0045340	mercury ion binding	0.00153768	3.67423e-06
	GO:0005102	receptor binding	0.00362819	1.28373e-05
	GO:0016491	oxidoreductase activity	0.0180441	0.000105798
BP	GO:0030574	collagen catabolic process	1.97564e-08	1.19833e-11
	GO:0044243	multicellular organismal catabolic process	1.97564e-08	1.19833e-11
	GO:0032963	collagen metabolic process	1.20945e-06	9.78127e-10
	GO:0044259	multicellular organismal macromolecule metabolic process	4.73462e-06	4.30769e-09
	GO:0044236	multicellular organismal metabolic process	1.04469e-05	1.0561e-08
	GO:0031214	biomineral formation	0.000123041	1.36822e-07
	GO:0000902	cell morphogenesis	0.000204392	2.47948e-07
	GO:0030282	bone mineralization	0.000214955	2.82493e-07
	GO:0006953	acute-phase response	0.000431343	6.10473e-07
	GO:0048856	anatomical structure development	0.000559124	9.04365e-07
	GO:0032989	cellular component morphogenesis	0.00107835	2.07124e-06
	GO:0034446	substrate adhesion-dependent cell spreading	0.00153768	3.81304e-06
	GO:0001503	ossification	0.00153768	4.30126e-06
	GO:0022610	biological adhesion	0.00153768	4.35252e-06
	GO:0007155	cell adhesion	0.00153768	4.35252e-06
	GO:0022604	regulation of cell morphogenesis	0.00212237	6.62637e-06
	GO:0015833	peptide transport	0.00212237	6.6512e-06
	GO:0060348	bone development	0.00311892	1.04048e-05
	GO:0048731	system development	0.00362819	1.27136e-05
	GO:0043062	extracellular structure organization	0.00411895	1.49901e-05
	GO:0030198	extracellular matrix organization	0.00476918	1.8192e-05
	GO:0009653	anatomical structure morphogenesis	0.00476918	1.87229e-05
	GO:0002790	peptide secretion	0.00476918	1.88029e-05
	GO:0000904	cell morphogenesis involved in differentiation	0.00580622	2.34784e-05
	GO:0055114	oxidation reduction	0.00670375	2.77855e-05
	GO:0008360	regulation of cell shape	0.00869836	3.78113e-05
	GO:0006694	steroid biosynthetic process	0.0094673	4.41504e-05
	GO:0030859	polarized epithelial cell differentiation	0.0094673	4.49821e-05
	GO:0045198	establishment of epithelial cell apical/basal polarity	0.0094673	4.49821e-05
	GO:0016126	sterol biosynthetic process	0.0107658	5.22401e-05
	GO:0007275	multicellular organismal development	0.0132201	6.54855e-05
	GO:0048513	organ development	0.013513	6.91441e-05
	GO:0006928	cellular component movement	0.013513	6.96689e-05
	GO:0006865	amino acid transport	0.0144832	7.61347e-05
	GO:0045197	establishment or maintenance of epithelial cell apical/basal polarity	0.0162893	8.72759e-05
	GO:0046879	hormone secretion	0.0167599	9.44713e-05
	GO:0009914	hormone transport	0.0167599	9.44713e-05
	GO:0048562	embryonic organ morphogenesis	0.0167599	9.57639e-05
	GO:0032502	developmental process	0.0238034	0.000149192
	GO:0030072	peptide hormone secretion	0.0250439	0.000162031
	GO:0001501	skeletal system development	0.0254996	0.000172603
	GO:0048869	cellular developmental process	0.0254996	0.000172713
	GO:0002791	regulation of peptide secretion	0.0275773	0.000195148
	GO:0046883	regulation of hormone secretion	0.0275773	0.000195148
	GO:0090087	regulation of peptide transport	0.0275773	0.000195148
	GO:0048870	cell motility	0.0376005	0.000277481
	GO:0051674	localization of cell	0.0376005	0.000277481
	GO:0040011	locomotion	0.0389924	0.000291694
	GO:0035088	establishment or maintenance of apical/basal cell polarity	0.0420703	0.000318972
BF: Biological Fucntion
CC: Cellular Component
MF: Molecular Function
